# Supplementary material for: Α Humanized RANKL Transgenic Mouse Model of Progestin-Induced Mammary Carcinogenesis for Evaluation of Novel Therapeutics
Source: Cancers (Basel). 2023 Aug 7;15(15):4006. doi: 10.3390/cancers15154006 (PMC10417415; doi:10.3390/cancers15154006)
Supplement: Supplementary file 1 [file cancers-15-04006-s001.zip]

Archive with 1 entries (1 files):
- cancers-2535425-supplementary.pdf
